# Supplementary material for: Comprehensive Evolutionary Analysis of Complete Epstein–Barr Virus Genomes from Argentina and Other Geographies
Source: Viruses. 2021 Jun 18;13(6):1172. doi: 10.3390/v13061172 (PMC8235469; doi:10.3390/v13061172)
Supplement: Supplementary file 1 [file viruses-13-01172-s001.zip]

Archive with 8 entries (8 files):
- Blazquez_ Supplementary table 4.xlsx
- Blazquez_ Supplementary Table 5.xlsx
- Blazquez_ Supplementary table 6.xlsx
- Blazquez_SFig1.pdf
- Blazquez_Supplementary Table 1.xlsx
- Blazquez_Supplementary table 2.xlsx
- Blazquez_Supplementary Table 3.xlsx
- Blazquez_Supplementary table 7.xlsx
