# Supplementary material for: Comprehensive Evolutionary Analysis of Complete Epstein–Barr Virus Genomes from Argentina and Other Geographies
Source: Viruses. 2021 Jun 18;13(6):1172. doi: 10.3390/v13061172 (PMC8235469; doi:10.3390/v13061172)
Supplement: Supplementary file 1 [file viruses-13-01172-s001.zip › Blazquez_ Supplementary table 4.xlsx]

## Sheet: Hoja 1
Supplementary table 4
Bioproject: is a collection of related biological data originated by a single organization.
SRA: Publicly available raw NGS data
GenBank ID: NIH genetic sequence database

## Sheet: Hoja 2
BioProject	SRA	GenBank ID	Sample	Patologhy	Ethnicity/Region	Country
PRJEB2768	ERS074900	LN824142	Saliva	Healthy donor	Eastern Asia	UK (Hong Kong)
PRJEB2768	ERS074911	LN827596.1	sLCL	Infectious Mononucleosis	Australia	Australia
PRJEB2768	ERS074912	LN827590.1	sLCL	Infectious Mononucleosis	Australia	Australia
PRJEB2768	ERS074913	LN827578.1	sLCL	Posttransplant Lymphoproliferative Disorder (PTLD)	Australia	Australia
PRJEB2768	ERS074914	LN827570.1	sLCL	Posttransplant Lymphoproliferative Disorder (PTLD)	Australia	Australia
PRJEB2768	ERS074915	LN827595.1	sLCL	Posttransplant Lymphoproliferative Disorder (PTLD)	Australia	Australia
PRJEB2768	ERS074916	LN827584.1	sLCL	Posttransplant Lymphoproliferative Disorder (PTLD)	Australia	Australia
PRJEB2768	ERS074917	LN827553	sLCL	Posttransplant Lymphoproliferative Disorder (PTLD)	Australia	Australia
PRJEB2768	ERS074918	LN827592	sLCL	Posttransplant Lymphoproliferative Disorder (PTLD)	Australia	Australia
PRJEB2768	ERS074919	LN827569	sLCL	Posttransplant Lymphoproliferative Disorder (PTLD)	Australia	Australia
PRJEB2768	ERS074920	LN827572	sLCL	Posttransplant Lymphoproliferative Disorder (PTLD)	Australia	Australia
PRJEB2768	ERS074921	LN824207	sLCL	Posttransplant Lymphoproliferative Disorder (PTLD)	North America	USA
PRJEB2768	ERS074922	LN824206	sLCL	Posttransplant Lymphoproliferative Disorder (PTLD)	North America	USA
PRJEB2768	ERS074923	LN827597	sLCL	Posttransplant Lymphoproliferative Disorder (PTLD)	Australia	Australia
PRJEB2768	ERS074924	LN827559	sLCL	Posttransplant Lymphoproliferative Disorder (PTLD)	North America	USA
PRJEB2768	ERS074925	LN827799	sLCL	Infectious Mononucleosis	Australia	Australia
PRJEB2768	ERS074926	LN827594	sLCL	Posttransplant Lymphoproliferative Disorder (PTLD)	Australia	Australia
PRJEB2768	ERS074927	LN827586.1	sLCL	Posttransplant Lymphoproliferative Disorder (PTLD)	Australia	Australia
PRJEB2768	ERS074928	LN827589	sLCL	Posttransplant Lymphoproliferative Disorder (PTLD)	Australia	Australia
PRJEB2768	ERS074929	LN827567	sLCL	Infectious Mononucleosis	Australia	Australia
PRJEB2768	ERS074930	LN827593	sLCL	Posttransplant Lymphoproliferative Disorder (PTLD)	Australia	Australia
PRJEB2768	ERS074931	LN827575	sLCL	Posttransplant Lymphoproliferative Disorder (PTLD)	Australia	Australia
PRJEB2768	ERS074932	LN827583	sLCL	Infectious Mononucleosis	Australia	Australia
PRJEB2768	ERS074935	KC207813	cell line (Akata)	Burkitt’s lymphoma (BL)	Eastern Asia	Japan
PRJEB2768	ERS074936	LN824203	cell line (mak_1)	Burkitt’s lymphoma (BL)	Africa	Kenya
PRJEB2768	ERS074939	LN827544	cell line (wewak2)	Burkitt’s lymphoma (BL)	Southeast Asian	Papua New Guinea
PRJEB2768	ERS074940	LN827548	cell line (P3HR1 c16)	Burkitt’s lymphoma (BL)	Africa	Nigeria
PRJEB2768	ERS074941	LN827800	cell line (jijoye)	Burkitt’s lymphoma (BL)	Africa	Nigeria
PRJEB2768	ERS074942	LN827555	sLCL		North America	USA
PRJEB2768	ERS074943	LN827527	sLCL	Nasopharyngeal Carcinoma (NPC)	Africa	North Africa
PRJEB2768	ERS074945	LN827556	cell line (Cheptages)	Burkitt’s lymphoma (BL)	Africa	Kenya
PRJEB2768	ERS074946	LN827545	cell line (Daudi)	Hodgkin’s lymphoma (HL)	Africa	Kenya
PRJEB2768	ERS1791153	MG298902	Saliva	Burkitt’s lymphoma (BL)	Africa	Uganda
PRJEB2768	ERS1791154	MG298899	Saliva	Burkitt’s lymphoma (BL)	Africa	Uganda
PRJEB2768	ERS1791155	MG298900	Saliva	Burkitt’s lymphoma (BL)	Africa	Uganda
PRJEB2768	ERS1791156	MG298901	Saliva	Burkitt’s lymphoma (BL)	Africa	Uganda
PRJEB2768	ERS1791160	MG298886	Nasal brush	Nasopharyngeal Carcinoma (NPC)	Southeast Asian	Indonesia
PRJEB2768	ERS1791161	MG298887	Nasal brush	Nasopharyngeal Carcinoma (NPC)	Southeast Asian	Indonesia
PRJEB2768	ERS1791163	MG298883	Nasal brush	Nasopharyngeal Carcinoma (NPC)	Southeast Asian	Indonesia
PRJEB2768	ERS1791164	MG298884	Nasal brush	Nasopharyngeal Carcinoma (NPC)	Southeast Asian	Indonesia
PRJEB2768	ERS1791165	MG298885	Nasal brush	Nasopharyngeal Carcinoma (NPC)	Southeast Asian	Indonesia
PRJEB2768	ERS1791166	MG298881	Biopsy	Nasopharyngeal Carcinoma (NPC)	Southeast Asian	Indonesia
PRJEB2768	ERS1791167	MG298882	Biopsy	Nasopharyngeal Carcinoma (NPC)	Southeast Asian	Indonesia
PRJEB2768	ERS1791169	MG298879	Biopsy	Nasopharyngeal Carcinoma (NPC)	Southeast Asian	Indonesia
PRJEB2768	ERS1791170	MG298880	Biopsy	Nasopharyngeal Carcinoma (NPC)	Southeast Asian	Indonesia
PRJEB2768	ERS1791171	MG298889	Nasal brush	Nasopharyngeal Carcinoma (NPC)	Southeast Asian	Indonesia
PRJEB2768	ERS1791172	MG298891	Nasal brush	Nasopharyngeal Carcinoma (NPC)	Southeast Asian	Indonesia
PRJEB2768	ERS1791174	MG298897	Nasal brush	Nasopharyngeal Carcinoma (NPC)	Southeast Asian	Indonesia
PRJEB2768	ERS1791176	MG298888	Nasal brush	Nasopharyngeal Carcinoma (NPC)	Southeast Asian	Indonesia
PRJEB2768	ERS1791177	MG298890	Nasal brush	Nasopharyngeal Carcinoma (NPC)	Southeast Asian	Indonesia
PRJEB2768	ERS1791178	MG298892	Nasal brush	Nasopharyngeal Carcinoma (NPC)	Southeast Asian	Indonesia
PRJEB2768	ERS1791179	MG298894	Nasal brush	Nasopharyngeal Carcinoma (NPC)	Southeast Asian	Indonesia
PRJEB2768	ERS1791180	MG298895	Nasal brush	Nasopharyngeal Carcinoma (NPC)	Southeast Asian	Indonesia
PRJEB2768	ERS1791181	MG298896	Nasal brush	Nasopharyngeal Carcinoma (NPC)	Southeast Asian	Indonesia
PRJEB2768	ERS1791182			NKT Lymphoma	Southeast Asian	Indonesia
PRJEB2768	ERS1791183	MG298877		Extranodal Natural Killer / T-cell Lymphoma (ENKL)	Southeast Asian	Indonesia
PRJEB2768	ERS1791184	MG298878		Extranodal Natural Killer / T-cell Lymphoma (ENKL)	Southeast Asian	Indonesia
PRJEB2768	ERS1791185	MG298876		Extranodal Natural Killer / T-cell Lymphoma (ENKL)	Southeast Asian	Indonesia
PRJEB2768	ERS1791186	MG298912	sLCL	Spontaneus LCL	Southeast Asian	Papua New Guinea
PRJEB2768	ERS1791187	MG298914	sLCL	Spontaneus LCL	Southeast Asian	Papua New Guinea
PRJEB2768	ERS1791189	MG298916	sLCL	Spontaneus LCL	Southeast Asian	Papua New Guinea
PRJEB2768	ERS1791190	MG298910	sLCL	Spontaneus LCL	Southeast Asian	Papua New Guinea
PRJEB2768	ERS1791193	MG298907	sLCL	Spontaneus LCL	Southeast Asian	Papua New Guinea
PRJEB2768	ERS1791194	MG298908	sLCL	Spontaneus LCL	Southeast Asian	Papua New Guinea
PRJEB2768	ERS1791195	MG298909	sLCL	Spontaneus LCL	Southeast Asian	Papua New Guinea
PRJEB2768	ERS1791196	MG298874	sLCL	Spontaneus LCL	Southeast Asian	Indonesia
PRJEB2768	ERS1791197	MG298875	sLCL	Spontaneus LCL	Southeast Asian	Indonesia
PRJEB2768	ERS1791198	MG298859	Saliva	Healthy donor	Eastern Asia	England Chinese
PRJEB2768	ERS1791199	MG298872	sLCL	Spontaneus LCL	Southeast Asian	Indonesia
PRJEB2768	ERS1791200	MG298873	sLCL	Spontaneus LCL	Southeast Asian	Indonesia
PRJEB2768	ERS1791201	MG298860	Saliva	Healthy donor	Eurpe	England
PRJEB2768	ERS1791202	MG298836	cell line (BL60)	Burkitt’s lymphoma (BL)	Africa	North Africa
PRJEB2768	ERS1791203	MG298863	Saliva	Healthy donor	Europe	England (Poland)
PRJEB2768	ERS1791204	MG298844	Saliva	Healthy donor	Europe	England
PRJEB2768	ERS1791205	MG298830	GK Akuba	Burkitt’s lymphoma (BL)	Africa	Kenya (Nairobi)
PRJEB2768	ERS1791206	MG298845	Saliva	Healthy donor	Eastern Asia	England (South Korea)
PRJEB2768	ERS1791207	MG298842	cell line (P3HR1 derivative)	Burkitt’s lymphoma (BL)	Africa	Africa
PRJEB2768	ERS1791208	MG298857	Saliva	Healthy donor	Western Asia	England (Indian)
PRJEB2768	ERS1791209			Burkitt’s lymphoma (BL)	Africa	Uganda
PRJEB2768	ERS1791210	MG298858	Saliva	Healthy donor	Eastern Asia	England (Hong Kong)
PRJEB2768	ERS1791211	MG298859	Saliva	Healthy donor	Eastern Asia	England (Chinese)
PRJEB2768	ERS1791212	MG298843	cell line (Raji derivative)	Burkitt’s lymphoma (BL)	Africa	Africa
PRJEB2768	ERS1791213	MG298834	cell line (BL42)	Burkitt’s lymphoma (BL)	Africa	North Africa
PRJEB2768	ERS1791214	MG298861	Saliva	Healthy donor	Europe	England
PRJEB2768	ERS1791216	MG298862	Saliva	Healthy donor	Europe	England
PRJEB2768	ERS1791217	MG298835	cell line (BL44)	Burkitt’s lymphoma (BL)	Africa	North Africa
PRJEB2768	ERS1791218	---		Healthy donor	Europe	England
PRJEB2768	ERS1791219			Healthy donor	Europe	England
PRJEB2768	ERS1791220	MG298837	cell line (BL67)	Burkitt’s lymphoma (BL)	Europe	France
PRJEB2768	ERS1791221	MG298839	cell line	Burkitt’s lymphoma (BL)	North America	USA
PRJEB2768	ERS1791222	MG298846	Saliva	Healthy donor	Eastern Asia	England (Chinese)
PRJEB2768	ERS1791223		Saliva	Healthy donor	Europe	England
PRJEB2768	ERS1791226	MG298841	cell line (LY65)	Burkitt’s lymphoma (BL)	Africa	Uganda
PRJEB2768	ERS1791227	MG298847	Saliva	Healthy donor	Europe	England
PRJEB2768	ERS1791228	LN827557	cell line (BL36)	Burkitt’s lymphoma (BL)	Africa	North Africa
PRJEB2768	ERS1791229	MG298848	Saliva	Healthy donor	Western Asia	England (Sri Lakan)
PRJEB2768	ERS1791230	MG298832	cell line	Burkitt’s lymphoma (BL)	Africa	North Africa
PRJEB2768	ERS1791231				Desconocido	Desconocido
PRJEB2768	ERS1791232	MG298849	Saliva	Healthy donor	Western Asia	Indian
PRJEB2768	ERS1791233	MG298838	cell line	Burkitt’s lymphoma (BL)	Africa	North Africa
PRJEB2768	ERS1791236		Saliva	Healthy donor	Europe	England
PRJEB2768	ERS1791237	MG298840	cell line	Burkitt’s lymphoma (BL)	Africa	Uganda
PRJEB2768	ERS1791238	MG298850	Saliva	Healthy donor	Europe	England (Scotland)
PRJEB2768	ERS1791239	MG298851	Saliva	Healthy donor	Europe	England (Spain)
PRJEB2768	ERS1791241		Saliva	Healthy donor	Europe	England
PRJEB2768	ERS1791242	MG298852	Saliva	Healthy donor	Western Asia	England (Indian)
PRJEB2768	ERS1791243	MG298853	Saliva	Healthy donor	North America	England (USA)
PRJEB2768	ERS1791244	MG298854	Saliva	Healthy donor	Eastern Asia	England (Singapore)
PRJEB2768	ERS1791245	MG298855	Saliva	Healthy donor	Western Asia	England (Indian)
PRJEB2768	ERS1791246	MG298856	Saliva	Healthy donor	Eastern Asia	England (China)
PRJEB2768	ERS1791247	MG298827	Saliva	Healthy donor	Eastern Asia	Taiwan
PRJEB2768	ERS1791248	MG298823	Saliva	Healthy donor	Eastern Asia	Taiwan
PRJEB2768	ERS1791249	MG298824	Saliva	Healthy donor	Eastern Asia	Taiwan
PRJEB2768	ERS1791250	MG298825	Saliva	Healthy donor	Eastern Asia	Taiwan
PRJEB2768	ERS1791251	MG298826	Saliva	Healthy donor	Eastern Asia	Taiwan
PRJEB2768	ERS1791252	MG298828	Biopsy	Burkitt’s lymphoma (BL)	South America	Argentina
PRJEB2768	ERS1791253	MG298829	Biopsy	Burkitt’s lymphoma (BL)	South America	Argentina
PRJEB2768	ERS1791254	---	Biopsy	Healthy donor	South America	Argentina
PRJEB2768	ERS1791258	MG298906	Cell line (M81)	Nasopharyngeal Carcinoma (NPC)	Eastern Asia	Hong Kong
PRJEB2768	ERS1791262	MG298864	Saliva	Chronic Active Epstein–Barr virus (CAEBV)	North America	USA
PRJEB2768	ERS1791263	MG298865	Saliva	Chronic Active Epstein–Barr virus (CAEBV)	North America	USA
PRJEB2768	ERS1791264	---	Saliva		North America	USA
PRJEB2768	ERS1791265	MG298867	Saliva	Chronic Active Epstein–Barr virus (CAEBV)	North America	USA
PRJEB2768	ERS1791266	MG298866	Saliva	Chronic Active Epstein–Barr virus (CAEBV)	North America	USA
PRJEB2768	ERS1791268	MG298868	Saliva	Chronic Active Epstein–Barr virus (CAEBV)	North America	USA
PRJEB2768	ERS1791269	---	Saliva		North America	USA
PRJEB2768	ERS1791270	MG298869	Saliva	Chronic Active Epstein–Barr virus (CAEBV)	North America	USA
PRJEB2768	ERS1791271	MG298870	Saliva	Chronic Active Epstein–Barr virus (CAEBV)	North America	USA
PRJEB2768	ERS1791277	MG298871	Saliva	Chronic Active Epstein–Barr virus (CAEBV)	North America	USA
PRJEB2768	ERS1791278	---	Saliva		North America	USA
PRJEB2768	ERS1791279	---	Saliva		North America	USA
PRJEB2768	ERS549470	LN827554	LCL		Desconocido	Desconocido
PRJEB2768	ERS549471	LN827525	cell line (c666)	Nasopharyngeal Carcinoma (NPC)	Eastern Asia	Hong Kong
PRJEB2768	ERS549472	LN827551	cell line (makau)	Burkitt’s lymphoma (BL)	Africa	Kenya
PRJEB2768	ERS549473	LN827526		Burkitt’s lymphoma (BL)	Africa	Africa
PRJEB2768	ERS549474	LN827739	cell line (B95.8, del EBER2)	Infectious Mononucleosis	North America	USA
PRJEB2768	ERS549475	LN827557		Burkitt’s lymphoma (BL)	Africa	North Africa
PRJEB2768	ERS549478	LN827558	sLCL		Africa	Kenya
PRJEB2768	ERS549479	LN827582	sLCL		Africa	Kenya
PRJEB2768	ERS549480	LN827585	sLCL		Africa	Kenya
PRJEB2768	ERS549481	LN827581	sLCL		Africa	Kenya
PRJEB2768	ERS549482	LN827566	sLCL		Africa	Kenya
PRJEB2768	ERS549483	LN827565	sLCL		Africa	Kenya
PRJEB2768	ERS549484	LN827552	sLCL		Africa	Kenya
PRJEB2768	ERS549485	LN827574	sLCL		Africa	Kenya
PRJEB2768	ERS549486	LN827573	sLCL		Africa	Kenya
PRJEB2768	ERS549487	LN827550	sLCL		Africa	Kenya
PRJEB2768	ERS549488	LN824205	sLCL		Africa	Kenya
PRJEB2768	ERS549489	LN827579	sLCL		Africa	Kenya
PRJEB2768	ERS549490	LN827560	sLCL		Africa	Kenya
PRJEB2768	ERS549491	LN827591	sLCL		Africa	Kenya
PRJEB2768	ERS549492	LN827580	sLCL		Africa	Kenya
PRJEB2768	ERS549493	LN827577	sLCL		Africa	Kenya
PRJEB2768	ERS549494	LN827563.2	sLCL		Africa	Kenya
PRJEB2768	ERS549495	LN827562	sLCL		Africa	Kenya
PRJEB2768	ERS549496	LN827571	sLCL		Africa	Kenya
PRJEB2768	ERS549497	LN827587	sLCL		Africa	Kenya
PRJEB2768	ERS549498	LN831023	sLCL		Africa	Kenya
PRJEB2768	ERS549499	LN827568	sLCL		Africa	Kenya
PRJEB2768	ERS549501	LN824209	sLCL		Eastern Asia	Hong Kong
PRJEB2768	ERS549502	LN827547	sLCL		Eastern Asia	Hong Kong
PRJEB2768	ERS549503	LN824224	sLCL		Eastern Asia	Hong Kong
PRJEB2768	ERS549504	LN827561	cell line (YCCL1)	Gastric Carcinomas (CG)	Eastern Asia	South Korea
PRJEB2768	ERS549506	LN827523	cell line (L591)	Hodgkin’s lymphoma (HL)	Europe	Germany
PRJEB2768	ERS549507	LN827549	Biopsy	Nasopharyngeal Carcinoma (NPC)	Eastern Asia	Chinesse
PRJEB2768	ERS549508	LN824226	Biopsy	Hodgkin’s lymphoma (HL)	Europe	England
PRJEB2768	ERS549509	LN827546	Biopsy	Hodgkin’s lymphoma (HL)	Europe	England
PRJEB2768	ERS549511	LN827564	Biopsy	Hodgkin’s lymphoma (HL)	Europe	England
PRJEB2768	ERS549512	LN824204	Biopsy	Hodgkin’s lymphoma (HL)	Europe	England
PRJEB2768	ERS549513	LN824225	Biopsy	Hodgkin’s lymphoma (HL)	Europe	England
PRJEB2768	ERS549514	LN827522	Biopsy	Hodgkin’s lymphoma (HL)	Europe	England
PRJEB2768	ERS549515	LN827524	Biopsy	Hodgkin’s lymphoma (HL)	Europe	England
PRJNA679281	M11-276795317	---	Biopsy	Burkitt’s lymphoma (BL)	South America	Argentina
PRJNA679281	M12-276800039	---	Biopsy	Hodgkin’s lymphoma (HL)	South America	Argentina
PRJNA679281	M1-276790380	---	HF	Infectious Mononucleosis	South America	Argentina
PRJNA679281	M13-276800918	---	Biopsy	Hodgkin’s lymphoma (HL)	South America	Argentina
PRJNA679281	M14-276798995	---	Biopsy	Hodgkin’s lymphoma (HL)	South America	Argentina
PRJNA679281	M15-276792284	---	Biopsy	Hodgkin’s lymphoma (HL)	South America	Argentina
PRJNA679281	M16-276790380	---	Biopsy	Hodgkin’s lymphoma (HL)	South America	Argentina
PRJNA679281	M2-276797052	---	PBMC	Infectious Mononucleosis	South America	Argentina
PRJNA679281	M3-276785418	---	HF	Infectious Mononucleosis	South America	Argentina
PRJNA679281	M4-276799008	---	Biopsy	Hodgkin’s lymphoma (HL)	South America	Argentina
PRJNA679281	M5-276784442	---	HF	Transplanted	South America	Argentina
PRJNA679281	M6-276800053	---	Biopsy	Linfoma No Hodking	South America	Argentina
PRJNA679281	M7-276792295	---	Biopsy	Linfoma No Hodking	South America	Argentina
PRJNA679281	M8-276794306	---	Biopsy	Linfoma No Hodking	South America	Argentina
PRJNA679281	M9-276786436	---	Biopsy	Burkitt’s lymphoma (BL)	South America	Argentina
PRJNA505149	SRR8183263	MH837517			Europe	France
PRJNA505149	SRR8183273	MH837520			Europe	France
PRJNA505149	SRR8183274	MH837512			Europe	France
PRJNA505149	SRR8183279	---			Europe	France
PRJNA505149	SRR8183280	---			Europe	France
PRJNA505149	SRR8183281	MH837526			Europe	France
PRJNA505149	SRR8183282	MH837527			Europe	France
PRJNA505149	SRR8183293	---			Europe	France
PRJNA505149	SRR8183294	MH837521			Europe	France
PRJNA505149	SRR8183295	MH837524			Europe	France
PRJNA505149	SRR8183296	---			Europe	France
PRJNA505149	SRR8183297	---			Europe	France
PRJNA505149	SRR8183298	---			Europe	France
PRJNA522388	SRR8574700	MK540252	Biopsy	Gastric Carcinomas (CG)	Eastern Asia	Chinesse
PRJNA522388	SRR8574701	MK540253	Biopsy	Gastric Carcinomas (CG)	Eastern Asia	Chinesse
PRJNA522388	SRR8574702	MK540254	Biopsy	Gastric Carcinomas (CG)	Eastern Asia	Chinesse
PRJNA522388	SRR8574707	MK540257	Biopsy	Hodgkin’s lymphoma (HL)	Eastern Asia	Chinesse
PRJNA522388	SRR8574708	MK540335	Saliva	Nasopharyngeal Carcinoma (NPC)	Eastern Asia	Chinesse
PRJNA522388	SRR8574709	MK540334	Saliva	Nasopharyngeal Carcinoma (NPC)	Eastern Asia	Chinesse
PRJNA522388	SRR8574729	MK540302	Saliva	Healthy donor	Eastern Asia	Chinesse
PRJNA522388	SRR8574750	MK540282	Saliva	Healthy donor	Eastern Asia	Chinesse
PRJNA522388	SRR8574770	MK540303	Biopsy	Extranodal Natural Killer / T-cell Lymphoma (ENKL)	Eastern Asia	Chinesse
PRJNA522388	SRR8574772	MK540263	Biopsy	Hodgkin’s lymphoma (HL)	Eastern Asia	Chinesse
PRJNA522388	SRR8574812	MK540266	Saliva	Healthy donor	Eastern Asia	Chinesse
PRJNA522388	SRR8574854	MK540307	Biopsy	Extranodal Natural Killer / T-cell Lymphoma (ENKL)	Eastern Asia	Chinesse
PRJNA522388	SRR8574869	MK540447	Biopsy	Nasopharyngeal Carcinoma (NPC)	Eastern Asia	Chinesse
PRJNA522388	SRR8574926	MK540453	Biopsy	Nasopharyngeal Carcinoma (NPC)	Eastern Asia	Chinesse
PRJNA522388	SRR8574927	MK540282	Saliva	Healthy donor	Eastern Asia	Chinesse
