# Supplementary material for: Comprehensive Evolutionary Analysis of Complete Epstein–Barr Virus Genomes from Argentina and Other Geographies
Source: Viruses. 2021 Jun 18;13(6):1172. doi: 10.3390/v13061172 (PMC8235469; doi:10.3390/v13061172)
Supplement: Supplementary file 1 [file viruses-13-01172-s001.zip › Blazquez_ Supplementary Table 5.xlsx]

## Sheet: Hoja 1
Supplementary Table 5
Once the reads were mapped against both reference genomes, the viral type was defined based on the number of variants in the EBNA-2 gene and the EBNA3 gene family.
Following this criterion, 4 recombinant sequences (R) were identified.

## Sheet: Hoja 3
SRA	Type	Variants in EBV1	Number of variants in EBNA2 gene- EBV1	Number of variants in EBNA3 gene- EBV1	Variants in EBV2	Number of variants in EBNA2 gene- EBV2	Number of variants in EBNA3 gene- EBV2
ERS074900	EBV1	1217	6	91	1753	56	556
ERS074911	EBV1	968	4	104	1601	77	603
ERS074912	EBV1	967	5	102	1600	70	613
ERS074913	EBV1	1012	5	104	1614	76	607
ERS074914	EBV1	613	22	18	1469	58	635
ERS074915	EBV1	545	20	16	1425	65	623
ERS074916	EBV1	521	22	12	1481	79	641
ERS074917	EBV1	558	21	17	1447	72	626
ERS074918	EBV1	563	21	21	1443	64	623
ERS074919	EBV1	550	21	16	1424	79	605
ERS074920	EBV1	294	20	10	1516	77	655
ERS074921	EBV1	626	8	13	1394	80	648
ERS074922	EBV1	623	7	13	1403	79	653
ERS074923	EBV1	105	3	7	1466	82	645
ERS074924	EBV1	642	21	12	1492	79	642
ERS074925	EBV1	1080	7	79	1648	52	576
ERS074926	EBV1	696	3	56	1480	55	608
ERS074927	EBV1	1071	4	75	1635	44	596
ERS074928	EBV2	1416	41	338	757	1	19
ERS074929	EBV1	729	23	34	1494	58	603
ERS074930	EBV1	704	24	33	1477	54	598
ERS074931	EBV1	702	23	32	1452	51	599
ERS074932	EBV1	712	24	36	1337	29	511
ERS074935	EBV1	989	5	40	1619	78	645
ERS074936	EBV1	1065	22	98	1711	82	628
ERS074939	EBV2	1793	58	404	1179	6	112
ERS074940	EBV2	1567	25	411	797	2	31
ERS074941	EBV2	1484	37	336	806	2	30
ERS074942	EBV1	63	0	0	1328	29	551
ERS074943	EBV1	754	15	32	1103	38	244
ERS074945	EBV2	1059	3	250	747	6	13
ERS074946	EBV1	782	15	27	1570	36	608
ERS1791153	EBV1	595	8	24	1656	53	748
ERS1791154	EBV1	574	4	21	1550	52	662
ERS1791155	EBV2	1274	14	293	742	1	16
ERS1791156	EBV1	660	6	59	1571	68	721
ERS1791160	EBV1	1347	31	112	2117	63	750
ERS1791161	EBV1	1352	30	113	2105	67	731
ERS1791163	EBV1	1291	21	120	1987	55	722
ERS1791164	EBV1	1298	6	112	2060	70	730
ERS1791165	EBV1	1322	31	110	2081	57	738
ERS1791166	EBV1	486	6	8	1595	74	712
ERS1791167	EBV1	1352	32	113	2120	70	740
ERS1791169	EBV1	934	6	115	1735	72	720
ERS1791170	EBV1	1245	30	112	2016	77	733
ERS1791171	EBV1	1384	21	112	2093	50	697
ERS1791172	EBV1	1223	34	111	2004	65	731
ERS1791174	EBV1	1405	22	118	2169	60	756
ERS1791176	EBV1	1363	20	118	2117	60	746
ERS1791177	EBV1	1249	31	112	2003	71	733
ERS1791178	EBV1	1142	7	79	1818	56	732
ERS1791179	EBV1	1268	8	110	2017	67	705
ERS1791180	EBV1	1353	34	110	2106	69	728
ERS1791181	EBV1	1113	35	43	1794	52	679
ERS1791182	EBV1	1318	32	111	2096	68	754
ERS1791183	EBV1	1140	6	84	1841	73	729
ERS1791184	EBV1	1098	7	80	1800	64	735
ERS1791185	EBV1	1333	30	113	2104	52	752
ERS1791186	EBV1	1319	21	122	2108	62	738
ERS1791187*	R	1772	25	453	1291	76	84
ERS1791189	EBV1	1238	27	123	2066	73	766
ERS1791190	EBV1	1423	24	122	2211	71	757
ERS1791193	EBV1	1378	29	115	2196	73	754
ERS1791194	EBV1	1429	25	122	2198	71	745
ERS1791195	EBV1	1418	23	122	2145	70	707
ERS1791196	EBV1	1357	33	110	2112	74	723
ERS1791197	EBV1	1292	7	112	1947	61	646
ERS1791198	EBV1	454	13	25	1461	58	734
ERS1791199	EBV1	802	3	57	1715	69	739
ERS1791200	EBV1	1356	32	111	2132	73	745
ERS1791201	EBV1	507	16	16	1554	57	731
ERS1791202	EBV1	491	17	18	1546	64	746
ERS1791203	EBV1	661	19	34	1642	72	755
ERS1791204	EBV1	95	1	8	1572	70	759
ERS1791205	EBV1	726	19	50	1593	69	733
ERS1791206	EBV1	997	5	82	1775	66	728
ERS1791207*	R	1562	6	452	852	28	34
ERS1791208	EBV1	968	4	72	1708	73	741
ERS1791209	EBV2	270	4	37	251	0	8
ERS1791210	EBV1	1192	5	83	1898	69	709
ERS1791211	EBV1	819	20	101	1671	80	725
ERS1791212	EBV1	807	4	80	1580	65	681
ERS1791213	EBV1	298	3	7	1571	73	763
ERS1791214	EBV1	699	22	37	1664	77	758
ERS1791216	EBV1	959	4	99	1680	54	715
ERS1791217	EBV1	298	3	7	1429	68	634
ERS1791218	EBV2	942	15	171	547	1	24
ERS1791219	EBV1	526	19	14	1478	54	708
ERS1791220	EBV1	541	17	17	1581	72	763
ERS1791221	EBV1	755	19	33	1696	57	735
ERS1791222	EBV1	1165	31	78	1880	68	739
ERS1791223	EBV1	423	14	16	1388	72	705
ERS1791226	EBV1	781	22	40	1716	59	725
ERS1791227	EBV1	50	0	3	1564	75	746
ERS1791228	EBV1	295	2	7	1550	81	736
ERS1791229	EBV1	925	4	74	1754	71	746
ERS1791230	EBV1	843	14	34	1673	65	734
ERS1791231	EBV1	411	6	21	1167	49	596
ERS1791232	EBV1	919	3	72	1680	78	734
ERS1791233	EBV1	629	6	31	1693	78	750
ERS1791236	EBV1	941	3	69	1642	50	714
ERS1791237	EBV1	677	6	58	1624	74	756
ERS1791238	EBV1	942	5	97	1633	52	696
ERS1791239	EBV1	1121	27	81	1933	76	745
ERS1791241	EBV1	629	21	31	1514	56	707
ERS1791242	EBV1	700	20	35	1648	73	744
ERS1791243	EBV1	1346	22	112	2128	67	757
ERS1791244	EBV1	1065	5	41	1778	74	737
ERS1791245	EBV1	972	4	70	1785	76	738
ERS1791246	EBV1	571	20	20	1639	91	766
ERS1791247	EBV2	1392	7	311	911	7	38
ERS1791248	EBV1	1174	7	85	1926	72	726
ERS1791249	EBV1	1255	9	102	2006	74	767
ERS1791250	EBV1	1090	5	102	1825	78	748
ERS1791251	EBV1	1156	9	86	1840	76	727
ERS1791252	EBV1	729	6	57	1615	72	741
ERS1791253	EBV1	732	5	57	1568	75	698
ERS1791254	EBV1	322	4	36	428	5	52
ERS1791258	EBV1	1136	34	43	1902	82	731
ERS1791262	EBV1	1074	11	72	1824	73	767
ERS1791263	EBV1	845	6	31	1499	52	694
ERS1791264	EBV1	510	15	15	1463	49	720
ERS1791265	EBV1	376	5	10	1263	73	708
ERS1791266	EBV1	607	18	20	1610	82	755
ERS1791268	EBV1	656	2	22	1575	60	754
ERS1791269	EBV1	587	3	50	1530	55	712
ERS1791270	EBV1	1102	4	104	1882	72	710
ERS1791271	EBV1	743	3	21	1523	62	697
ERS1791277	EBV1	963	6	31	1832	75	753
ERS1791278	EBV1	413	22	13	1383	63	722
ERS1791279	EBV1	527	4	38	1487	60	695
ERS549470	EBV2	1014	14	244	572	2	13
ERS549471	EBV1	1123	31	45	1524	44	437
ERS549472	EBV1	1065	21	98	1655	56	598
ERS549473	EBV1	871	20	33	1526	47	594
ERS549474	EBV1	38	0	1	1233	34	486
ERS549475	R	1332	3	313	849	36	33
ERS549478	EBV1	788	22	38	1573	52	577
ERS549479	EBV1	777	22	37	1591	54	576
ERS549480	EBV1	757	21	36	1536	55	582
ERS549481	EBV1	664	4	56	1427	53	591
ERS549482	EBV1	770	21	36	1573	61	583
ERS549483	EBV1	781	22	36	1572	54	581
ERS549484	EBV1	788	23	39	1583	62	581
ERS549485	EBV1	667	3	56	1428	48	595
ERS549486	EBV1	780	21	37	1572	54	587
ERS549487	EBV1	778	22	39	1570	53	577
ERS549488	EBV1	758	21	103	1561	49	601
ERS549489	EBV1	657	3	55	1404	46	577
ERS549490	EBV2	1366	55	405	4	0	0
ERS549491	EBV2	1405	63	415	577	1	19
ERS549492	EBV2	1453	61	401	737	2	14
ERS549493	EBV1	703	19	32	1552	54	601
ERS549494	R	1245	5	402	696	58	15
ERS549495	EBV1	1170	27	120	1791	66	600
ERS549496	EBV1	786	22	36	1567	47	579
ERS549497	EBV2	1379	55	411	5	0	0
ERS549498	EBV2	1365	51	408	5	0	0
ERS549499	EBV1	668	3	56	1425	48	586
ERS549501	EBV1	1117	4	99	1672	51	584
ERS549502	EBV1	1233	7	81	1710	56	563
ERS549503	EBV1	1235	6	80	1713	48	567
ERS549504	EBV1	1051	6	84	1637	44	587
ERS549506	EBV1	638	18	20	1456	53	600
ERS549507	EBV1	1168	4	83	1768	57	580
ERS549508	EBV1	894	6	68	1470	41	560
ERS549509	EBV1	605	17	20	1393	45	580
ERS549511	EBV1	934	5	104	1496	49	550
ERS549512	EBV1	972	5	103	1516	50	555
ERS549513	EBV1	632	22	41	1398	54	583
ERS549514	EBV1	950	4	103	1473	36	536
ERS549515	EBV1	556	24	18	1365	36	577
M11-276795317	EBV2	1579	81	526	588	2	17
M12-276800039	EBV2	1535	71	516	552	1	13
M1-276790380	EBV1	584	19	17	1572	79	733
M13-276800918	EBV1	1220	22	50	1977	58	697
M14-276798995	EBV1	654	8	32	1086	4	378
M15-276792284	EBV1	690	3	55	1621	78	734
M16-276790380	EBV1	1266	23	77	2004	74	698
M2-276797052	EBV1	546	16	13	1533	61	703
M3-276785418	EBV1	630	17	23	1603	68	698
M4-276799008	EBV1	568	13	13	1560	71	723
M5-276784442	EBV2	1561	86	520	552	0	23
M6-276800053	EBV1	1277	23	48	2040	70	696
M7-276792295	EBV2	1609	81	527	558	0	17
M8-276794306	EBV2	1484	82	487	689	1	25
M9-276786436	EBV2	1577	81	532	573	4	16
SRR8183263	EBV1	572	14	18	1658	81	769
SRR8183273	EBV1	1062	5	105	1754	80	740
SRR8183274	EBV1	542	13	17	1566	63	750
SRR8183279	EBV1	314	4	10	1264	74	693
SRR8183280	EBV1	462	18	16	1401	52	709
SRR8183282	EBV1	635	4	50	1383	78	675
SRR8183293	EBV1	428	3	15	1145	35	497
SRR8183294	EBV1	681	17	33	1625	76	755
SRR8183295	EBV1	579	23	16	1644	86	778
SRR8183296	EBV1	544	14	17	1529	51	726
SRR8183297	EBV1	204	2	9	350	2	100
SRR8183298	EBV1	312	4	15	1274	76	711
SRR8574700	EBV1	1089	5	41	1730	74	687
SRR8574701	EBV1	1055	4	42	1714	77	683
SRR8574702	EBV1	1047	4	85	1757	72	682
SRR8574707	EBV1	1130	5	82	1725	60	647
SRR8574708	EBV1	1094	23	43	1773	69	654
SRR8574709	EBV1	1110	21	42	1779	62	658
SRR8574729	EBV1	1108	22	42	1657	47	633
SRR8574750	EBV1	1107	22	43	1772	67	642
SRR8574770	EBV1	1006	4	46	1658	67	677
SRR8574772	EBV1	1241	6	89	1854	36	661
SRR8574812	EBV1	1092	22	43	1767	68	651
SRR8574854	EBV1	1102	5	97	1782	64	701
SRR8574869	EBV1	1206	5	102	1883	71	688
SRR8574926	EBV1	1126	28	42	1801	74	660
SRR8574927	EBV1	1098	25	42	1766	74	653
