# Supplementary material for: Comprehensive Evolutionary Analysis of Complete Epstein–Barr Virus Genomes from Argentina and Other Geographies
Source: Viruses. 2021 Jun 18;13(6):1172. doi: 10.3390/v13061172 (PMC8235469; doi:10.3390/v13061172)
Supplement: Supplementary file 1 [file viruses-13-01172-s001.zip › Blazquez_ Supplementary table 6.xlsx]

## Sheet: Hoja 1
Supplementary table 6
The following are the evolutionary models selected according to the BIC criterion for each partition of the alignment.

## Sheet: Hoja 2
Partition	Initial position in the alignament	Final position in the alignament	Evolution model
Partition 1	1	5000	TVM+F+I+G4
Partition 2	5001	10000	TVMe+I+G4
Partition 3	10001	15000	JC+I+G4
Partition 4	15001	20000	JC
Partition 5	20001	25000	JC
Partition 6	25001	30000	JC
Partition 7	30001	35000	JC
Partition 8	35001	40000	TVM+F+I+G4
Partition 9	40001	45000	GTR+F+I+G4
Partition 10	45001	50000	GTR+F+I+G4
Partition 11	50001	55000	K3Pu+F+I+G4
Partition 12	55001	60000	GTR+F+I+G4
Partition 13	60001	65000	TIM+F+I+G4
Partition 14	65001	70000	GTR+F+I+G4
Partition 15	70001	75000	TVM+F+I+G4
Partition 16	75001	80000	TVM+F+I+G4
Partition 17	80001	85000	K3Pu+F+I+G4
Partition 18	85001	90000	K3Pu+F+I+G4
Partition 19	90001	95000	TVM+F+I+G4
Partition 20	95001	100000	TVM+F+I+G4
Partition 21	100001	105000	TVM+F+I+G4
Partition 22	105001	110000	GTR+F+I+G4
Partition 23	110001	115000	TVM+F+I+G4
Partition 24	115001	120000	K3Pu+F+I+G4
Partition 25	120001	125000	TVM+F+I+G4
Partition 26	125001	130000	GTR+F+I+G4
Partition 27	130001	135000	K3Pu+F+I+G4
Partition 28	135001	140000	TVM+F+I+G4
Partition 29	140001	145000	K3P+I+G4
Partition 30	145001	150000	GTR+F+I+G4
Partition 31	150001	155000	GTR+F+I+G4
Partition 32	155001	160000	HKY+F+I+G4
Partition 33	160001	165000	K3Pu+F+I+G4
Partition 34	165001	170000	GTR+F+I+G4
Partition 35	170001	172559	TIM2+F+I+G4
