# Supplementary material for: Comprehensive Evolutionary Analysis of Complete Epstein–Barr Virus Genomes from Argentina and Other Geographies
Source: Viruses. 2021 Jun 18;13(6):1172. doi: 10.3390/v13061172 (PMC8235469; doi:10.3390/v13061172)
Supplement: Supplementary file 1 [file viruses-13-01172-s001.zip › Blazquez_Supplementary Table 1.xlsx]

## Sheet: Hoja 1
Supplementary table 1
We assessed whether the number of variants between geographies was statistically significant using Kruskal-Wallis test.
Against a significant p-value, pairwise comparisons were performed using Wilcoxon test to determine geographies with a significantly different number of variants than the rest.

## Sheet: Hoja 2
Kruskal-Wallis test: P-value < 2.2e-16
Pairwise comparisons using Wilcoxon test
P-value adjustment method: bonferroni
	Africa	Australia	Europe	North America	South America	Western Asia	South East Asia
Australia	1	--	--	--	--	--	--
Europe	1	1	--	--	--	--	--
North America	1	1	1	--	--	--	--
South America	1	1	1	1	--	--	--
Western Asia	0.85	1	0.63	1	1	--	--
South East Asia	4.1e-09	3.5e-06	6e-07	8.8e-06	0.00146	0.065	--
Eastern Asia	1e-07	8.3e-07	1.6e-07	0.00021	0.55	0.027	2.1e-05
