# Supplementary material for: Comprehensive Evolutionary Analysis of Complete Epstein–Barr Virus Genomes from Argentina and Other Geographies
Source: Viruses. 2021 Jun 18;13(6):1172. doi: 10.3390/v13061172 (PMC8235469; doi:10.3390/v13061172)
Supplement: Supplementary file 1 [file viruses-13-01172-s001.zip › Blazquez_Supplementary table 2.xlsx]

## Sheet: Hoja 1
Supplementary table 2
Pairwise comparisons were performed using Wilcoxon test to determine the geomorphic segregation capability of both major components (PC1 and PC2)

## Sheet: Hoja 2
PC1: Principal component 1
Pairwise comparisons using Wilcoxon test
P value adjustment method: bonferroni
	Africa	Australia	Europe	North America	South America	Western Asia	South East Asia
Australia	1	--	--	--	--	--	--
Europe	0.98	1	--	--	--	--	--
North America	1	1	1	--	--	--	--
South America	1	1	1	1	--	--	--
Western Asia	1	1	1	1	1	--	--
South East Asia	3.2e-13	1e-09	1.3e-12	4.8e-08	1e-05	0.0092	--
Eastern Asia	1.1e-10	9e-09	1.2e-10	4.9e-06	0.00021	0.021	0.018
PC2: Principal component 2
Pairwise comparisons using Wilcoxon test
P value adjustment method: bonferroni
	Africa	Australia	Europe	North America	South America	Western Asia	South East Asia
Australia	1	--	--	--	--	--	--
Europe	1	1	--	--	--	--	--
North America	1	1	1	--	--	--	--
South America	1	1	1	1	--	--	--
Western Asia	1	1	1	1	1	--	--
South East Asia	1.8e-05	0.0012	2.8e-05	0.0015	0.0177	0.33	--
Eastern Asia	1.6e-11	2.6e-06	3.2e-06	1.9e-07	9.8e-07	0.0283	1.9e-07
