# Supplementary material for: Comprehensive Evolutionary Analysis of Complete Epstein–Barr Virus Genomes from Argentina and Other Geographies
Source: Viruses. 2021 Jun 18;13(6):1172. doi: 10.3390/v13061172 (PMC8235469; doi:10.3390/v13061172)
Supplement: Supplementary file 1 [file viruses-13-01172-s001.zip › Blazquez_Supplementary Table 3.xlsx]

## Sheet: Sheet2
Supplementary table 3
The discriminant analysis of principal components (DAPC), allowed to evaluate the strength with which each of the variable positions contributes to the differentiation of the Asian sequences from those coming from other geographic regions.
The cutoff value was defined using a complete method.
Four regions along the genome were identified where the variants that contribute the most to this classification are located.

## Sheet: Sheet1
Position in the alignament	Gene	Region	Variant contribution
391	LMP2	---	0.000714553
410	LMP2	---	0.000665253
10589	Non coding region	---	0.000884914
10749	Non coding region	---	0.000910317
10863	Non coding region	---	0.000677318
10928	Non coding region	---	0.000874214
11586	Non coding region	---	0.000906031
43443	Non coding region	---	0.000936296
44285	BFLF1/BFLF2	R1	0.000668986
44285	BFLF1/BFLF2	R1	0.000668986
44789	BFLF1/BFLF2	R1	0.000874365
45251	BFLF1/BFLF2	R1	0.000851501
45257	BFLF1/BFLF2	R1	0.000851501
45257	BFLF1/BFLF2	R1	0.000768252
47652	BFLF1/BFLF2	R1	0.000692032
49515	BFRF2	R1	0.000912592
49536	BFRF2	R1	0.000892696
50403	BPLF1	R1	0.000937831
50696	BPLF1	R1	0.000771562
50750	BPLF1	R1	0.000776156
50797	BPLF1	R1	0.000756943
52067	BPLF1	R1	0.000711165
52349	BPLF1	R1	0.000756704
52406	BPLF1	R1	0.000969523
52871	BPLF1	R1	0.00098734
56863	BPLF1	R1	0.000897792
57016	BPLF1	R1	0.000865314
59383	BPLF1	R1	0.000959201
59430	BPLF1	R1	0.000912506
59512	BPLF1	R1	0.000929413
59670	BPLF1	R1	0.000896067
60423	BOLF1	R1	0.000881786
63244	BORF1	R1	0.000704835
66940	BaRF1	---	0.00068038
74055	BSLF1	---	0.000678514
74558	BSLF1	---	0.000739
75624	BLLF3	---	0.000696211
77801	BLLF1	---	0.000725577
84737	EBNA3B/EBNA3C	---	0.00076188
85405	EBNA3B/EBNA3C	---	0.0007468
89827	EBNA3B/EBNA3C	---	0.000674423
90439	BZLF1	---	0.00103111
95861	EBNA1	R2	0.000776228
96826	EBNA1	R2	0.000741765
96893	EBNA1	R2	0.000675223
96895	EBNA1	R2	0.000701211
97036	EBNA1	R2	0.000823643
97056	EBNA1	R2	0.00086765
97262	EBNA1	R2	0.000701503
97277	EBNA1	R2	0.000701503
97385	EBNA1	R2	0.000720381
97400	EBNA1	R2	0.000699437
97492	EBNA1	R2	0.000701503
97524	EBNA1	R2	0.000685159
97556	EBNA1	R2	0.000701503
98142	BKRF2	R2	0.0008611
99520	BKRF4	R2	0.000755336
102999	BBRF1	R2	0.000819529
103503	BBRF1	R2	0.000711314
103994	BBRF1	R2	0.000730198
104054	BBRF1	R2	0.000721393
109510	BGLF5	---	0.000754404
118119	Non coding region	---	0.000780776
118324	BDLF3	R3	0.000734407
118343	BDLF3	R3	0.000750506
118364	BDLF3	R3	0.000733927
118376	BDLF3	R3	0.000733927
118526	BDLF3	R3	0.000733927
118543	BDLF3	R3	0.000709294
118732	BDLF3	R3	0.000699468
118739	BDLF3	R3	0.000704049
118805	BDLF3	R3	0.000700994
125260	Non coding region	R3	0.00098508
125890	BcRF1	R3	0.000884097
126061	BcRF1	R3	0.00105141
126265	BcRF1	R3	0.000921222
126269	BcRF1	R3	0.000960291
126296	BcRF1	R3	0.000983008
126343	BcRF1	R3	0.000984257
126344	BcRF1	R3	0.000984257
126403	BcRF1	R3	0.000979601
126442	BcRF1	R3	0.000978355
126990	BcRF1	R3	0.000873002
127053	BcRF1	R3	0.000878072
127366	BcRF1	R3	0.000924471
129272	BXLF2	R3	0.000769125
129371	BXLF2	R3	0.000822651
129509	BXLF2	R3	0.000840986
130330	BXLF2	R3	0.000809763
132417	BXLF1	R3	0.00102971
132564	BXLF1	R3	0.00100828
132570	BXLF1	R3	0.00092805
132600	BXLF1	R3	0.00102934
132756	BXRF1	R3	0.00102934
132777	BXRF1	R3	0.00102934
132804	BXRF1	R3	0.000904132
132844	BXRF1	R3	0.00098775
132888	BXRF1	R3	0.000946144
132927	BXRF1	R3	0.000921261
133001	BXRF1	R3	0.0010077
133002	BXRF1	R3	0.0010077
134596	BVRF1	R3	0.000969856
135058	BVLF1	R3	0.00104916
136249	BVRF2	R3	0.000778772
138054	BVRF2	R3	0.000694307
138985	BVRF2	R3	0.000895174
144732	Non coding RNA	---	0.000689762
145660	Non coding RNA	---	0.000683852
146761	Non coding RNA	---	0.000820338
147312	Non coding RNA	---	0.000833363
147314	Non coding RNA	---	0.000833363
148602	Non coding RNA	---	0.000787157
149123	Non coding RNA	---	0.000793591
157739	Non coding RNA	---	0.000671889
168407	LMP1	R4	0.000746087
168459	LMP1	R4	0.000751005
168497	LMP1	R4	0.00073303
168572	LMP1	R4	0.00079982
168604	LMP1	R4	0.000764197
168638	LMP1	R4	0.00072441
168716	LMP1	R4	0.00076872
168766	LMP1	R4	0.000783603
168879	LMP1	R4	0.000803482
168897	LMP1	R4	0.000806456
168939	LMP1	R4	0.000779345
168944	LMP1	R4	0.000779345
168988	LMP1	R4	0.00078653
168990	LMP1	R4	0.000758815
168990	LMP1	R4	0.000742428
169000	LMP1	R4	0.000777102
169036	LMP1	R4	0.000761207
169066	LMP2	R4	0.000686842
169075	LMP2	R4	0.000743046
169075	LMP2	R4	0.000733262
169139	LMP2	R4	0.000836063
169151	LMP2	R4	0.000854676
169151	LMP2	R4	0.000802259
169181	LMP2	R4	0.000800721
169189	LMP2	R4	0.000665241
169197	LMP2	R4	0.000870914
169204	LMP2	R4	0.000870914
169218	LMP2	R4	0.000850078
169218	LMP2	R4	0.000700143
169219	LMP2	R4	0.000850078
169232	LMP2	R4	0.00074832
169233	LMP2	R4	0.000791655
169235	LMP2	R4	0.000791655
169246	LMP2	R4	0.000803624
169266	LMP2	R4	0.0007361
169272	LMP2	R4	0.000778322
169292	LMP2	R4	0.000679574
169299	LMP2	R4	0.000841901
169299	LMP2	R4	0.000782783
169343	LMP2	R4	0.000679574
169364	LMP2	R4	0.000882571
169365	LMP2	R4	0.000915095
169392	LMP2	R4	0.000915095
169436	LMP2	R4	0.000925127
169462	LMP2	R4	0.000911319
169463	LMP2	R4	0.000884738
169467	LMP2	R4	0.000865404
169469	LMP2	R4	0.000904987
169469	LMP2	R4	0.000902959
169513	LMP2	R4	0.000921436
169515	LMP2	R4	0.000904741
169515	LMP2	R4	0.000846372
169557	LMP2	R4	0.000739248
169558	LMP2	R4	0.000943955
169601	LMP2	R4	0.000925706
169667	LMP2	R4	0.000929958
