# Supplementary material for: Comprehensive Evolutionary Analysis of Complete Epstein–Barr Virus Genomes from Argentina and Other Geographies
Source: Viruses. 2021 Jun 18;13(6):1172. doi: 10.3390/v13061172 (PMC8235469; doi:10.3390/v13061172)
Supplement: Supplementary file 1 [file viruses-13-01172-s001.zip › Blazquez_Supplementary table 7.xlsx]

## Sheet: Hoja 1
Supplementary table 7
The following are the evolutionary models selected according to the BIC criterion for each coding region alignment.

## Sheet: Hoja 3
Gene	Evolution model
LMP1	TIM3+F+I
LMP2	HKY+I
LMP2B	TPM3u+I
BGLF4	K3P+I
BZLF1	K2P+I
EBNA1	TPM2u+F+I
BMLF1-BSLF2	HKY+F+I
BILF1	K2P+I
BLRF2	JC
BNLF2A	JC+I
BGLF5	K2P+I
LF2	TN+I
BCRF1	TIM3+F+I
BHRF1	K3P
BRLF1	K3Pu+F+I
BcRF1	K3Pu+F+I
BARF1	K2P+I
BDLF3	HKY+F+I
BILF2	TPM3u+I
BRRF1	K2Pu+I
BBRF3	K3Pu+F+I
BGLF3	K2P+I
BZLF2	K2Pu+I
BcLF1	TIM+F+i
BXLF2	K3P+I
BSRF1	HKY+F
BDLF1	K3P+I
BdRF1	HKY+I
BFLF1	HKY+I
BPLF1	TVM+F+I+G4
BFRF3	K3Pu
BDLF2	K2P+I
BLLF1	HKY+I
BFRF1	K3Pu+I
BFLF2	K2P+I
BKRF2	JC
BVRF1	HKY+I
BMRF2	K3Pu+F+I
BGLF1	K3Pu+F+I
BBRF2	TPM2u+F+I
BALF3	TPM3u+F+I
BGRF1/BDRF1	TPM3u+F+I
BALF4	K3Pu+F+I
BBRF1	K3Pu+I
BOLF1	K3Pu+I+G
BNRF1	K3Pu+I
BORF1	TIM+I
BVRF2	TPM2u+F+I
BBLF1	JC
BMRF1	F81+F+I
BSLF1	TIM3+F+I
BBLF2	K3Pu+I
BALF2	K3Pu+I
BALF5	TPM3+F+I+G4
BXLF1	K3P+I
BaRF1	K2P+I
BORF2	HKY+I
BBLF4	K3Pu+I
BKRF3	TPM3u+I

## Sheet: Hoja 2
Gene
